# Supplementary material for: A Spectroscopic Methodology to Early Detection of Urinary Tract Infections
Source: Sensors (Basel). 2025 Jan 11;25(2):400. doi: 10.3390/s25020400 (PMC11768836; doi:10.3390/s25020400)
Supplement: Supplementary file 1 [file sensors-25-00400-s001.zip]

Archive with 1 entries (1 files):
- sensors-3405072-supplementary.pdf
